# Supplementary material for: Is the behavioural divergence between range-core and range-edge populations of cane toads (Rhinella marina) due to evolutionary change or developmental plasticity?
Source: R Soc Open Sci. 2017 Oct 25;4(10):170789. doi: 10.1098/rsos.170789 (PMC5666265; doi:10.1098/rsos.170789)
Supplement: Gruber et al. 2017 Data of behavioural measures from captive-raised and wild-caught cane toads from exploration, risk-taking and neophilia trials [file rsos170789supp1.xlsx]

## Sheet: Sheet1
								Exploration Trial Data									Risk-taking (emergence) Trial Data										Neophilia Trial Data
population	typepop	source	ID	sex	sul	mass	time since invasion	day explore	arena number	trial number	distance total	log distance (ln)	move time	log move time (ln)	timeshelter	shelter	dayemerge	trial number	arena number	binomial emerged	emerge time	emerge latency s	log emerge latency Ln	day neo	arena number	trial number	novelallsec	novelalllog	Binomial approached
WA	wcg	CG	183	F	94.62	104.52	5	3	4	1	3010.21	8.00977	711.489	6.56736	656.489	1	3	3	2	1	3.26	195.6	5.27607	3	3	2	82.4987	4.41278	1
WA	wcg	CG	190	F	109.85	147.6	5	1	3	1	3211.16	8.07439	340.495	5.8304	127.998	1	1	4	3	1	11.41	684.6	6.52883	1	1	6	105.998	4.66342	1
WA	wcg	CG	202	F	89.91	101.2	5	1	3	2	7531.41	8.92684	578.491	6.36042	0.2	0	1	3	4	1	17.62	1057.2	6.96338	1	3	5	0	1	0
WA	wcg	CG	207	M	88.11	98.63	5	1	2	1	7270.19	8.89154	629.49	6.44491	0.2	0	1	1	4	1	5.06	303.6	5.71571	1	2	5	82.4987	4.41278	1
Qld	qcg	CG	1168	F	93.14	99.89	76	2	4	1	5363.01	8.58728	1097.98	7.00123	0.2	0	2	1	1	1	6.69	401.4	5.99496	2	2	6	0	1	0
Qld	qcg	CG	1176	M	81.57	81.35	76	1	2	5	3774.15	8.23593	427.993	6.05911	51.9992	1	1	3	3	1	18.04	1082.4	6.98694	1	2	3	0.999984	1	1
Qld	qcg	CG	1182	M	98.37	111.66	76	1	2	4	5574.17	8.6259	699.989	6.55106	27.9996	1	1	1	2	0	35	2100	7.64969	1	1	1	52.32	3.95738	1
Qld	qcg	CG	1186	F	88.15	90.92	76	2	1	4	6056.87	8.70895	1453.98	7.28206	0.2	0	2	3	4	1	5.96	357.6	5.87942	2	2	2	249.496	5.51944	1
Qld	qcg	CG	1190	M	94.53	116.43	76	3	3	3	959.555	6.86647	236.996	5.46804	0.2	0	3	1	1	1	16.51	990.6	6.89831	3	3	5	216.997	5.37988	1
Qld	qcg	CG	1191	M	90.32	91.84	76	1	4	1	1272.51	7.14875	98.4984	4.59004	1021.98	1	1	4	1	1	13.73	823.8	6.71393	1	2	6	43.9993	3.78417	1
Qld	qcg	CG	1209	F	109.04	134.9	76	1	1	2	3637	8.19891	449.493	6.10812	0.2	0	1	3	1	1	10.74	644.4	6.46832	1	3	2	0	1	0
Qld	qcg	CG	1210	F	104.51	138.96	76	3	2	4	5756.95	8.65816	1320.98	7.18613	7.49988	1	3	1	3	0	35	2100	7.64969	3	4	3	197.997	5.28825	1
Qld	qcg	CG	1211	M	91.5	94.2	76	1	4	2	5263.27	8.56851	471.492	6.1559	88.9986	1	1	2	3	1	7.45	447	6.10256	1	1	5	28.9995	3.36728	1
Qld	qcg	CG	1212	F	107.01	154.08	76	1	3	4	1340.61	7.20088	184.497	5.21763	601.49	1	1	6	1	0	35	2100	7.64969	1	1	4	263.04	5.57231	1
Qld	qcg	CG	1213	M	85.51	105.63	76	2	3	5	4627.44	8.43976	1055.48	6.96175	417.993	1	2	3	3	0	35	2100	7.64969	2	1	2	153.498	5.03369	1
Qld	qcg	CG	1214	F	114.47	200.1	76	2	3	2	6880.12	8.83639	1541.48	7.3405	0.2	0	2	5	3	1	3.99	239.4	5.47814	2	4	5	207.497	5.33512	1
Qld	qcg	CG	1445	M	87.33	87.14	76	3	1	5	3110.78	8.04263	1191.98	7.08337	0.2	0	3	3	1	1	18.03	1081.8	6.98638	3	3	4	962.985	6.87004	1
Qld	qcg	CG	2041	M	101.99	146.8	76	2	2	1	10223.6	9.23245	1694.97	7.43542	0.2	0	2	5	2	1	2.68	160.8	5.08016	2	1	1	133.498	4.89408	1
Qld	qcg	CG	2051	F	92.72	118.07	76	3	4	3	2839.59	7.95141	887.986	6.78896	0.2	0	3	5	4	1	8.05	483	6.18002	3	4	4	95.9984	4.56433	1
Qld	qcg	CG	2077	M	140.5	96.73	76	2	2	4	2550.26	7.84395	706.489	6.56031	0.2	0	2	2	2	1	23.91	1434.6	7.26864	2	2	5	0	1	0
Qld	qcg	CG	2079	F	113.35	202.47	76	2	2	6	4884.43	8.49381	1333.48	7.19555	0.2	0	2	6	3	1	12.47	748.2	6.61767	2	3	1	53.4991	3.97966	1
Qld	qcg	CG	2100	F	86.26	103.4	76	1	3	6	5873.06	8.67813	467.493	6.14738	0.2	0	1	5	3	1	16.81	1008.6	6.91632	1	4	5	0.499992	1	1
Qld	qcg	CG	2106	F	87.62	95.6	76	2	4	5	4697.09	8.4547	1007.98	6.9157	45.4993	1	2	2	3	1	22.45	1347	7.20564	2	2	3	66.4989	4.19719	1
Qld	qcg	CG	2114	F	103.35	137.52	76	1	1	1	4150.05	8.33088	330.495	5.80059	43.9993	1	1	1	1	1	42.36	2541.6	7.84055	1	4	3	334.495	5.81262	1
Qld	qcg	CG	2142	M	93.54	96.6	76	2	1	2	6499.34	8.77946	1239.48	7.12245	129.498	1	2	4	3	1	11.24	674.4	6.51382	2	4	4	188.997	5.24173	1
Qld	qcg	CG	2143	M	88.22	104.53	76	1	3	3	11159.1	9.32001	875.986	6.77535	40.9993	1	1	6	4	1	11.87	712.2	6.56836	1	2	2	10.4998	2.35136	1
Qld	qcg	CG	2440	M	90.89	107.15	76	1	4	6	3584.88	8.18448	255.996	5.54516	631.99	1	1	5	2	1	35.55	2133	7.66528	1	2	4	219.496	5.39133	1
WA	wcg	CG	3061	F	82.88	57.75	5	2	1	5	1297.78	7.16841	806.987	6.69331	0.2	0	2	5	4	1	5.61	336.6	5.8189	2	2	4	0	1	0
WA	wcg	CG	3070	M	86.45	79.34	5	3	3	5	2803.45	7.93861	850.986	6.7464	294.495	1	3	1	2	1	3.28	196.8	5.28219	3	4	2	1.49998	0.405452	1
WA	wcg	CG	3083	F	94.64	110.1	5	2	4	6	3606.79	8.19057	1112.16	7.01406	198.72	1	2	6	2	1	2.35	141	4.94876	2	4	6	118.498	4.7749	1
WA	wcg	CG	3091	F	80.89	59.7	5	3	4	5	1988.26	7.59502	561.991	6.33149	495.992	1	3	5	2	1	22.61	1356.6	7.21274	3	1	5	11.4998	2.44233	1
WA	wcg	CG	3097	M	82.25	71.37	5	3	1	4	4974.27	8.51203	1345.48	7.20451	0.2	0	3	2	4	1	13.21	792.6	6.67532	3	2	3	0	1	0
WA	wcg	CG	4167	F	84.13	81.84	5	1	3	2	3599.35	8.18851	426.493	6.0556	245.496	1	1	1	3	1	12.31	738.6	6.60476	1	1	2	421.493	6.0438	1
WA	wcg	CG	4172	M	91.11	123.88	5	1	1	3	7464.73	8.91794	700.989	6.55249	75.4988	1	1	6	3	1	2.14	128.4	4.85515	1	3	6	145.998	4.98359	1
WA	wcg	CG	4178	M	79.51	66.1	5	2	2	2	8472.14	9.04454	1658.47	7.41365	0.2	0	2	1	4	1	0.22	13.2	2.58022	2	1	5	295.996	5.69034	1
WA	wcg	CG	4183	M	93.84	96.42	5	1	3	5	4075.2	8.31268	540.991	6.2934	0.2	0	1	5	4	1	2.18	130.8	4.87367	1	1	3	360	5.8861	1
WA	wcg	CG	4184	M	94.29	136.16	5	2	1	1	4473.13	8.40584	1260.48	7.13925	50.4992	1	2	2	1	1	2.82	169.2	5.13108	2	3	3	60.499	4.10263	1
WA	wcg	CG	4186	M	91.36	105.97	5	3	3	1	3144.93	8.05355	1113.48	7.01525	0.2	0	3	5	1	1	1.87	112.2	4.72028	3	2	5	122.498	4.80809	1
Qld	qcg	CG	5006	F	114.08	191.01	76	1	4	3	10232.5	9.23332	792.487	6.67518	0.2	0	1	2	2	0	35	2100	7.64969	1	4	6	76.9988	4.34379	1
Qld	qcg	CG	5008	M	99.17	111.02	76	3	4	4	3331.45	8.11116	937.485	6.8432	211.497	1	3	4	1	1	12.87	772.2	6.64924	3	4	1	0	1	0
Qld	qcg	CG	5040	M	82.71	82.55	76	3	2	2	4110.05	8.32119	1096.48	6.99986	0.2	0	3	5	3	1	9.76	585.6	6.37264	3	1	3	467.04	6.14641	1
Qld	qcg	CG	5061	M	104.95	119.47	76	3	2	1	88.485	4.48283	16.8	2.82138	2045.28	1	3	2	2	1	9.16	549.6	6.30919	3	2	2	0	1	0
Qld	qcg	CG	5064	F	96.57	97.13	76	3	1	1	787.961	6.66945	300.495	5.70543	0.2	0	3	3	4	1	1.99	119.4	4.78248	3	4	5	0	1	0
Qld	qcg	CG	5067	F	92.47	114	76	1	4	5	5009.28	8.51905	625.99	6.43933	0.2	0	1	4	4	1	9.63	577.8	6.35923	1	4	1	0	1	0
Qld	qcg	CG	5071	M	90.2	95.8	76	2	1	3	7326.28	8.89922	1392.98	7.2392	0.2	0	2	1	3	1	6.47	388.2	5.96152	2	1	6	134.998	4.90526	1
Qld	qcg	CG	5074	M	95.21	108.7	76	2	1	6	5286.96	8.573	1259.98	7.13885	0.2	0	2	6	4	1	17.53	1051.8	6.95826	2	1	3	110.998	4.70951	1
Qld	qcg	CG	5105	F	101.22	119.55	76	2	2	3	971.001	6.87833	492.492	6.19948	720.488	1	2	4	2	0	35	2100	7.64969	2	3	4	0	1	0
Qld	qcg	CG	5106	F	102.59	159.04	76	3	4	2	66.2947	4.19411	30.4995	3.41771	0.2	0	3	4	4	0	35	2100	7.64969	3	1	2	0	1	0
Qld	qcg	CG	5498	F	112.86	179.6	76	3	2	5	200.039	5.29851	87.9986	4.47732	1732.47	1	3	2	3	1	20.02	1201.2	7.09108	3	1	1	268.995	5.59469	1
WA	wcg	CG	6025	F	82.94	66.95	5	3	3	2	4010.89	8.29677	1096.8	7.00015	0.2	0	3	4	3	1	2.19	131.4	4.87825	3	1	4	234.496	5.45744	1
WA	wcg	CG	6035	F	95.52	107.8	5	2	4	4	4525.11	8.4174	1064.98	6.97071	337.495	1	2	2	4	1	8.79	527.4	6.26796	2	3	2	221.76	5.4016	1
WA	wcg	CG	6040	M	111.38	160.9	5	1	1	4	7435.21	8.91398	666.489	6.50202	25.9996	1	1	4	2	1	5.07	304.2	5.71769	1	4	4	0	1	0
WA	wcg	CG	6042	M	93.87	106.7	5	1	2	6	8209.83	9.01309	656.16	6.4864	0.2	0	1	2	1	1	8.25	495	6.20456	1	4	2	97.4984	4.57984	1
WA	wcg	CG	6044	M	79.49	53.32	5	3	2	3	1035.84	6.94297	336.495	5.81858	0.2	0	3	3	3	0	35	2100	7.64969	3	2	4	0	1	0
WA	wcg	CG	6051	F	81.97	68.94	5	1	4	4	6172.33	8.72783	529.992	6.27286	0.2	0	1	5	1	1	14.59	875.4	6.77468	1	3	3	319.995	5.76831	1
WA	wcg	CG	6052	M	101.9	116.8	5	3	1	2	3520.32	8.16631	971.984	6.87934	315.495	1	3	4	2	1	15.42	925.2	6.83001	3	3	1	13.92	2.63333	1
WA	wcg	CG	6055	F	85.53	77.41	5	1	1	6	4382.39	8.38535	469.992	6.15272	0.2	0	1	2	4	0	35	2100	7.64969	1	3	1	349.494	5.85649	1
WA	wcg	CG	6056	M	77.4	55.33	5	2	3	3	7173.59	8.87816	1445.98	7.27654	0.2	0	2	6	1	0	35	2100	7.64969	2	1	4	112.998	4.72737	1
WA	wcg	CG	6071	F	97.95	136.98	5	2	4	2	4063.71	8.30985	1215.36	7.1028	82.56	1	2	3	2	1	2.58	154.8	5.04213	2	4	3	0	1	0
WA	wcg	CG	6073	M	91.95	100.82	5	2	3	4	5638.09	8.6373	1536.98	7.33757	0.2	0	2	3	1	1	1.77	106.2	4.66532	2	3	6	0.499992	1	1
WA	wcg	CG	6074	M	88.64	75.76	5	1	2	2	4996.3	8.51645	614.99	6.42161	0.2	0	1	3	2	1	14.56	873.6	6.77262	1	2	1	374.494	5.92558	1
WA	wcg	CG	6075	F	90.83	114.95	5	2	3	1	3509.62	8.16326	970.984	6.87831	553.491	1	2	4	1	1	6.64	398.4	5.98746	2	2	1	176.497	5.1733	1
WA	wcg	CG	6076	M	96.86	107.56	5	2	2	5	8468.06	9.04406	1533.48	7.33529	0.2	0	2	5	1	1	6.56	393.6	5.97534	2	4	2	113.998	4.73618	1
WA	wcg	CG	6077	F	113.77	169.17	5	1	1	5	2794.58	7.93544	293.495	5.68186	0.2	0	1	6	2	1	8.16	489.6	6.19359	1	3	4	71.52	4.26998	1
WA	wcg	CG	6078	F	110.24	147.84	5	2	4	3	2310.3	7.74513	709.489	6.56454	267.496	1	2	1	2	1	8.24	494.4	6.20334	2	3	5	5.49991	1.70473	1
WA	wcg	CG	6079	F	192.4	116.54	5	3	3	4	3822.36	8.24862	1144.98	7.04314	0.2	0	3	1	4	1	14.43	865.8	6.76365	3	2	1	28.9995	3.36728	1
WA	wcg	CG	7001	M	83.09	65.67	5	2	3	6	1830.01	7.51208	545.491	6.30169	80.9987	1	2	4	4	0	35	2100	7.64969	2	4	1	0	1	0
WA	wcg	CG	7072	F	106.79	177.2	5	3	1	3	1244.29	7.12632	533.991	6.28038	0.2	0	3	2	1	1	12.81	768.6	6.64457	3	3	3	0	1	0
WA	ww	Wild	8001	M	99.33	126.53	5	1	2	3	2621.22	7.8714	885.986	6.7867	227.496	1	4	5	2	1	2.99	179.4	5.18962	1	2	3	0	1	0
WA	ww	Wild	8003	M	102	157.03	5	1	1	6	1417.33	7.25653	456.993	6.12467	95.4985	1	4	2	3	1	8.71	522.6	6.25882	1	1	6	135.498	4.90895	1
WA	ww	Wild	8004	M	96.54	119.98	5	1	4	4	101.29	4.61799	50.4992	3.92196	0	0	4	4	3	1	9.15	549	6.3081	1	3	1	65.999	4.18964	1
WA	ww	Wild	8005	M	102.7	131	5	3	1	1	3168.03	8.06087	952.485	6.85907	0	0	6	2	2	1	4.8	288	5.66296	3	2	4	17.76	2.87695	1
WA	ww	Wild	8006	M	85.85	96.01	5	3	2	3	3131.68	8.04932	851.986	6.74757	0	0	6	4	4	0	35	2100	7.64969	3	4	1	0	1	0
WA	ww	Wild	8007	M	100.93	128.89	5	2	2	1	202.339	5.30994	81.9987	4.4067	1704.47	1	5	4	2	1	26.7	1602	7.37901	2	3	5	243.996	5.49715	1
WA	ww	Wild	8008	M	100.06	146.46	5	2	1	5	453.073	6.11605	173.997	5.15904	1380.48	1	5	2	4	1	7.55	453	6.11589	2	3	4	200.497	5.3008	1
WA	ww	Wild	8009	M	93	94.97	5	3	5	3	761.147	6.63483	192.997	5.26267	20.9997	1	6	1	2	1	9.19	551.4	6.31246	3	4	2	0	1	0
WA	ww	Wild	8010	M	101.32	119.97	5	2	2	3	1917.38	7.55871	609.99	6.41344	0	0	5	3	2	1	21.79	1307.4	7.1758	2	2	3	213.497	5.36362	1
WA	ww	Wild	8011	M	100.69	158.61	5	1	1	1	2532.78	7.83707	724.488	6.58547	0	0	4	3	4	1	19.95	1197	7.08757	1	1	2	116.498	4.75787	1
WA	ww	Wild	8013	M	102.85	149.67	5	1	2	5	1981.87	7.5918	615.49	6.42242	715.989	1	4	6	2	1	4.63	277.8	5.6269	1	1	4	51.9991	3.95123	1
WA	ww	Wild	8014	M	97.97	110	5	3	3	1	1708.88	7.44359	701.989	6.55392	0	0	6	5	3	1	12.83	769.8	6.64613	3	4	3	33.9995	3.52635	1
WA	ww	Wild	8015	M	96.98	126.28	5	3	4	3	2282.19	7.73289	680.989	6.52355	153.998	1	6	3	2	1	4.76	285.6	5.65459	3	1	5	101.998	4.62496	1
WA	ww	Wild	8016	M	100.32	130.11	5	2	3	6	977.233	6.88473	286.995	5.65946	0	0	5	6	3	1	2.86	171.6	5.14517	2	1	6	53.76	3.98453	1
WA	ww	Wild	8017	M	107.14	167.57	5	1	2	2	95.8237	4.56251	40.4994	3.70129	0	0	4	1	2	1	5.9	354	5.8693	1	3	5	135.498	4.90896	1
WA	ww	Wild	8018	M	104.68	147.89	5	2	2	4	2809.09	7.94062	809.987	6.69702	23.4996	1	5	5	3	1	8.68	520.8	6.25537	2	1	1	0	1	0
WA	ww	Wild	8021	M	100.68	115.66	5	2	2	2	3917.34	8.27317	952.485	6.85907	0	0	5	1	2	1	1.93	115.8	4.75186	2	2	2	31.9995	3.46572	1
WA	ww	Wild	8023	F	113.95	166.42	5	2	4	2	3260.38	8.0896	967.985	6.87522	0	0	5	2	3	1	8.81	528.6	6.27023	2	4	6	20.9997	3.04451	1
WA	ww	Wild	8025	F	114.47	192.89	5	3	2	2	708.339	6.56292	227.496	5.42713	0	0	6	5	1	1	8.33	499.8	6.21421	3	1	4	0	1	0
WA	ww	Wild	8027	F	109.34	114.27	5	3	3	4	4715.78	8.45867	1047.98	6.95462	100.998	1	6	2	4	1	9.93	595.8	6.38991	3	4	5	160.497	5.07827	1
WA	ww	Wild	8028	F	112.06	180.89	5	1	2	1	24.7419	3.2085	7.49988	2.01489	0	0	4	5	3	1	11.99	719.4	6.57842	1	2	2	22.9996	3.13548	1
WA	ww	Wild	8029	F	105.65	196.28	5	3	1	4	252.446	5.5312	85.9986	4.45433	193.997	1	6	3	1	0	35	2100	7.64969	3	1	2	0	1	0
WA	ww	Wild	8030	F	109.5	148.75	5	1	3	5	1484.42	7.30278	381.494	5.9441	0	0	4	3	3	1	7.67	460.2	6.13166	1	4	1	0	1	0
WA	ww	Wild	8031	F	111.28	210.63	5	2	1	1	117.107	4.76309	42.9993	3.76118	1040.98	1	5	6	4	1	20.9	1254	7.13409	2	4	5	0	1	0
WA	ww	Wild	8032	F	123.66	214.83	5	2	4	6	158.663	5.06678	59.499	4.08596	0	0	5	5	1	0	35	2100	7.64969	2	1	2	48.9992	3.8918	1
WA	ww	Wild	8033	F	122.21	218.01	5	3	5	2	4038.69	8.30368	1043.48	6.95032	0	0	6	4	1	1	11.56	693.6	6.5419	3	2	1	0	1	0
WA	ww	Wild	8034	F	110.35	177.8	5	3	4	4	633.685	6.45155	199.497	5.2958	0	0	6	1	4	0	35	2100	7.64969	3	2	3	132.498	4.88657	1
WA	ww	Wild	8035	F	106.97	159.42	5	2	4	4	7.63056	2.03216	0	0.1	0	0	5	1	3	1	8.76	525.6	6.26454	2	4	3	112.998	4.72737	1
WA	ww	Wild	8036	F	107.23	152.05	5	2	4	3	2320.59	7.74958	651.84	6.4798	3.36	1	5	4	1	1	4.6	276	5.6204	2	4	1	206.4	5.32982	1
WA	ww	Wild	8038	F	99.93	162.06	5	1	4	3	4.29018	1.45633	0	0.1	0	0	4	6	1	1	13.77	826.2	6.71684	1	2	5	67.9989	4.21949	1
WA	ww	Wild	8039	F	114.91	210.46	5	2	2	5	3166.43	8.06036	1172.98	7.0673	0	0	5	3	1	1	11.79	707.4	6.5616	2	4	4	147.998	4.9972	1
WA	ww	Wild	8040	F	109.33	167.72	5	1	2	4	2565.23	7.8498	833.487	6.72562	0	0	4	2	1	1	18.93	1135.8	7.03509	1	2	6	241.496	5.48685	1
WA	ww	Wild	8041	F	112.72	199.67	5	1	3	6	2486.01	7.81843	762.988	6.63724	0	0	4	1	1	1	5.29	317.4	5.76016	1	1	3	213.497	5.36362	1
WA	ww	Wild	8042	F	106.45	186.72	5	1	3	2	2625.28	7.87294	686.489	6.53159	0	0	4	4	4	1	4.53	271.8	5.60507	1	4	4	96.9985	4.5747	1
Qld	qw	Wild	8044	M	94.93	111.08	76	3	2	1	423.953	6.04962	156.96	5.05599	0	0	6	4	3	0	35	2100	7.64969	3	3	2	104.498	4.64917	1
Qld	qw	Wild	8045	F	103.4	130.71	76	3	4	2	1401.62	7.24538	423.993	6.04972	330.995	1	6	2	3	1	8.82	529.2	6.27137	3	2	2	0	1	0
Qld	qw	Wild	8047	F	93.56	118.2	76	1	1	2	2864.2	7.96004	835.987	6.72861	0	0	4	5	4	1	1.82	109.2	4.69318	1	3	6	217.497	5.38218	1
Qld	qw	Wild	8048	M	85.6	74.97	76	2	3	5	1195.39	7.08623	339.995	5.82893	95.4985	1	5	2	2	1	0.38	22.8	3.12676	2	3	2	73.44	4.29647	1
Qld	qw	Wild	8050	F	94.35	99.13	76	2	1	2	1501.83	7.31444	543.491	6.29801	0	0	5	3	3	1	16.81	1008.6	6.91632	2	3	6	82.4987	4.41278	1
Qld	qw	Wild	8051	M	90.35	100.21	76	1	2	6	1744.68	7.46433	640.49	6.46223	186.497	1	4	4	1	1	5.96	357.6	5.87942	1	1	1	102.498	4.62984	1
Qld	qw	Wild	8052	F	93	127.08	76	1	1	3	23.9397	3.17554	10.9998	2.39788	0	0	4	2	4	0	35	2100	7.64969	1	4	2	0	1	0
Qld	qw	Wild	8053	F	91.96	102.97	76	1	1	5	425.624	6.05356	181.997	5.20399	1157.98	1	4	6	3	1	14.26	855.6	6.7518	1	3	4	119.04	4.77946	1
Qld	qw	Wild	8054	M	104.84	113.74	76	3	3	2	1401.62	7.24538	423.99	6.04971	0	0	6	3	4	0	35	2100	7.64969	3	4	4	20.9997	3.04451	1
Qld	qw	Wild	8055	F	103.05	137.1	76	3	2	4	405.95	6.00623	134.498	4.90155	1588.97	1	6	1	1	1	2.61	156.6	5.05369	3	1	3	161.997	5.08758	1
Qld	qw	Wild	8056	F	88.28	85.56	76	1	3	1	392.801	5.9733	124.998	4.8283	1430.98	1	4	4	2	1	37.89	2273.4	7.72903	1	4	5	10.9998	2.39788	1
Qld	qw	Wild	8057	F	88.91	91.93	76	1	4	6	4.60021	1.5261	0.1	0.1	0	0	4	3	2	1	15.63	937.8	6.84354	1	2	1	0	1	0
Qld	qw	Wild	8058	M	90.32	105.12	76	3	5	4	832.99	6.72502	239.996	5.48062	1268.98	1	6	1	3	1	25.72	1543.2	7.34161	3	3	3	179.497	5.19016	1
Qld	qw	Wild	8059	F	93	115.75	76	2	3	1	190.023	5.24715	49.4992	3.90196	1546.48	1	5	2	1	1	18.39	1103.4	7.00615	2	1	5	103.68	4.64131	1
Qld	qw	Wild	8060	M	98.23	127.48	76	1	4	5	98.7062	4.59215	36.4994	3.5973	1699.47	1	4	1	4	1	3.05	183	5.20949	1	4	6	0	1	0
Qld	qw	Wild	8061	M	93.53	107.54	76	2	3	2	2497.84	7.82318	721.488	6.58132	0	0	5	3	4	1	6.61	396.6	5.98293	2	1	4	52.32	3.95738	1
Qld	qw	Wild	8062	M	84.65	77.69	76	1	4	2	93.2515	4.5353	15.4998	2.74083	1372.48	1	4	3	1	1	28.46	1707.6	7.44284	1	2	4	152.998	5.03042	1
Qld	qw	Wild	8064	M	89.96	83.72	76	3	1	4	3156.57	8.05724	983.04	6.89065	0	0	6	5	4	1	24.99	1499.4	7.31282	3	2	5	186.24	5.22704	1
Qld	qw	Wild	8066	F	100.71	114.95	76	3	5	1	412.584	6.02244	168.497	5.12692	601.49	1	6	3	3	1	28.59	1715.4	7.4474	3	1	1	0	1	0
Qld	qw	Wild	8067	F	95.46	36.59	76	3	1	2	2.71786	0.999845	0.1	0.1	0	0	6	5	2	1	19.43	1165.8	7.06116	3	3	5	138.998	4.93446	1
Qld	qw	Wild	8068	M	85.7	72.56	76	1	3	4	97.0876	4.57561	27.36	3.30908	1640.64	1	4	5	1	1	11.51	690.6	6.53756	1	3	2	106.998	4.67281	1
Qld	qw	Wild	8069	M	82.2	79.21	76	3	4	1	937.774	6.84351	343.2	5.83831	152.16	1	6	2	1	1	18.58	1114.8	7.01643	3	3	1	34.9994	3.55533	1
Qld	qw	Wild	8070	F	91.62	113.05	76	1	1	4	92.6326	4.52864	16.4997	2.80334	1960.97	1	4	1	3	0	35	2100	7.64969	1	4	3	0	1	0
Qld	qw	Wild	8071	M	92.12	101.81	76	2	4	1	281.087	5.63866	97.9984	4.58495	1827.97	1	5	5	2	0	35	2100	7.64969	2	3	3	254.996	5.54125	1
Qld	qw	Wild	8073	F	102.4	159.59	76	2	3	4	119.185	4.78068	30.4995	3.41771	838.487	1	5	4	4	0	35	2100	7.64969	2	2	1	52.32	3.95738	1
Qld	qw	Wild	8074	M	75.13	51.02	76	1	3	3	736.16	6.60145	141.998	4.95581	349.494	1	4	6	4	1	22.93	1375.8	7.22679	1	1	5	0	1	0
Qld	qw	Wild	8075	F	103.7	156.03	76	2	4	5	305.595	5.72226	102.498	4.62984	0	0	5	6	2	1	3.99	239.4	5.47814	2	4	2	2.49996	0.916275	1
Qld	qw	Wild	8076	F	115	191.91	76	3	3	3	1782.8	7.48594	604.99	6.40521	0	0	6	4	2	0	43.07	2584.2	7.85717	3	3	4	217.497	5.38219	1
Qld	qw	Wild	8077	M	91.94	103.81	76	1	4	1	1759.42	7.47274	563.991	6.33504	54.4991	1	4	2	2	1	11.94	716.4	6.57424	1	3	3	46.9993	3.85013	1
Qld	qw	Wild	8078	M	84.32	77.18	76	2	2	6	3718.85	8.22117	927.485	6.83248	218.996	1	5	1	1	1	6.58	394.8	5.97838	2	2	6	52.9992	3.97028	1
Qld	qw	Wild	8079	M	88.05	92.77	76	2	3	3	2752.01	7.92009	694.989	6.5439	552.991	1	5	4	3	1	0.99	59.4	4.08429	2	3	1	217.996	5.38448	1
Qld	qw	Wild	8080	M	83.39	65.2	76	2	1	4	1761.09	7.47369	546.491	6.30352	0	0	5	6	1	1	20.92	1255.2	7.13505	2	2	5	0	1	0
Qld	qw	Wild	8081	F	96.03	102.94	76	2	1	3	77.2545	4.34711	25.44	3.23632	0	0	5	1	4	0	35	2100	7.64969	2	1	3	96.4985	4.56953	1
Qld	qw	Wild	8082	F	97.59	116.37	76	2	1	6	2247.93	7.71777	793.987	6.67707	0	0	5	5	4	1	19.68	1180.8	7.07395	2	2	4	125.498	4.83229	1
